# Supplementary material for: The imagos of some enigmatic members of the Hermanella complex (Ephemeroptera, Leptophlebiidae)
Source: Zookeys. 2016 Oct 19;(625):45–66. doi: 10.3897/zookeys.625.9874 (PMC5096362; doi:10.3897/zookeys.625.9874)
Supplement: XML Treatment for Hydrosmilodon gilliesae [file zookeys.625.9874-treatment1.xml]

<!DOCTYPE tp:taxon-treatment
  PUBLIC "-//TaxonX//DTD Taxonomic Treatment Publishing DTD v0 20100105//EN" "tax-treatment-NSO.dtd">
<tp:taxon-treatment xmlns:tp="http://www.plazi.org/taxpub"><tp:treatment-meta><kwd-group><label>Taxon classification</label><kwd><named-content content-type="kingdom">Animalia</named-content></kwd><kwd><named-content content-type="order">Ephemeroptera</named-content></kwd><kwd><named-content content-type="family">Leptophlebiidae</named-content></kwd></kwd-group><mixed-citation publication-type="journal"><person-group><name><surname>Salles</surname><given-names>Frederico F.</given-names></name><name><surname>Domínguez</surname><given-names>Eduardo</given-names></name><name><surname>Mariano</surname><given-names>Rodolfo</given-names></name><name><surname>Paresque</surname><given-names>Roberta</given-names></name></person-group><article-title>The imagos of some enigmatic members of the <italic><tp:taxon-name><tp:taxon-name-part taxon-name-part-type="genus">Hermanella</tp:taxon-name-part></tp:taxon-name></italic> complex (<tp:taxon-name><tp:taxon-name-part taxon-name-part-type="order">Ephemeroptera</tp:taxon-name-part></tp:taxon-name>, <tp:taxon-name><tp:taxon-name-part taxon-name-part-type="family">Leptophlebiidae</tp:taxon-name-part></tp:taxon-name>)</article-title><source>Zookeys</source><day>19</day><month>10</month><year>2016</year><volume>2016</volume><issue>625</issue><fpage>45</fpage><lpage>66</lpage><pub-id pub-id-type="doi">10.3897/zookeys.625.9874</pub-id></mixed-citation></tp:treatment-meta><tp:nomenclature><tp:taxon-name>
            <tp:taxon-name-part taxon-name-part-type="genus">Hydrosmilodon</tp:taxon-name-part>
            <tp:taxon-name-part taxon-name-part-type="species">gilliesae</tp:taxon-name-part>
          </tp:taxon-name><tp:taxon-authority>Thomas &amp; Péru, 2004, in Thomas et al. 2004</tp:taxon-authority><xref ref-type="fig" rid="F1">Figures 1</xref><xref ref-type="fig" rid="F2">, 2</xref></tp:nomenclature><tp:treatment-sec sec-type="diagnosis" id="SECID0EGBAE"><title>Diagnosis.</title><p>The male imago of <italic><tp:taxon-name><tp:taxon-name-part taxon-name-part-type="genus">Hydrosmilodon</tp:taxon-name-part> <tp:taxon-name-part taxon-name-part-type="species">gilliesae</tp:taxon-name-part></tp:taxon-name></italic> can be distinguished from the other species of the genus by the following combination of characters: 1) Eyes separated on meson of head by a short distance — less than 0.5 times width of median ocellus (Fig. <xref ref-type="fig" rid="F1">1a</xref>); 2) Fore wings hyaline, slightly tinged with brown at base (Fig. <xref ref-type="fig" rid="F2">2a</xref>); 3) Coloration of abdominal segments II – IX with blackish anterior and posterior stripes, and variable submedial marks as in Fig. <xref ref-type="fig" rid="F1">1a, b</xref>; 4) Styliger plate with two wide projections that nearly cover the penis (Fig. <xref ref-type="fig" rid="F2">2d</xref>); 5) Penis lobes totally divided with distomedial spines converging medially (Fig. <xref ref-type="fig" rid="F2">2d</xref>).</p><fig id="F1" position="float" orientation="portrait"><label>Figure 1.</label><caption><p>
          <italic><tp:taxon-name><tp:taxon-name-part taxon-name-part-type="genus">Hydrosmilodon</tp:taxon-name-part> <tp:taxon-name-part taxon-name-part-type="species">gilliesae</tp:taxon-name-part></tp:taxon-name></italic>, male imago: <bold>a</bold> dorsal view <bold>b</bold> head and thorax, lateral view <bold>c</bold> head and prosternum, ventral view <bold>d</bold> lateral view.</p></caption><graphic xmlns:xlink="http://www.w3.org/1999/xlink" xlink:href="zookeys-625-045-g001.jpg" position="float" orientation="portrait" xlink:type="simple" id="oo_107237.jpg"/></fig><fig id="F2" position="float" orientation="portrait"><label>Figure 2.</label><caption><p>
          <italic><tp:taxon-name><tp:taxon-name-part taxon-name-part-type="genus">Hydrosmilodon</tp:taxon-name-part> <tp:taxon-name-part taxon-name-part-type="species">gilliesae</tp:taxon-name-part></tp:taxon-name></italic>, male imago: <bold>a</bold> fore wing <bold>b</bold> hind wing <bold>c</bold> hind wing, enlarged <bold>d</bold> genitalia, ventral view <bold>e</bold> genitalia, lateral view.</p></caption><graphic xmlns:xlink="http://www.w3.org/1999/xlink" xlink:href="zookeys-625-045-g002.jpg" position="float" orientation="portrait" xlink:type="simple" id="oo_107238.jpg"/></fig></tp:treatment-sec><tp:treatment-sec sec-type="description" id="SECID0EKEAE"><title>Description of male imago</title><p>(in alcohol). <italic>Lengths</italic>: body, 4.1–5.5 mm; fore wings: 5.4-5.8 mm; hind wings: 0.7–0.9 mm.</p><p>
            <italic>Head</italic> (Fig. <xref ref-type="fig" rid="F1">1a, b</xref>): brown, upper portions of eyes light orange-brown, lower portions blackish. Eyes separated on meson of head by short distance — less than 0.5 times width of median ocellus. Ocelli white surrounded with black. Antennae: light brown.</p><!--PageBreak--><!--PageBreak--><p>
            <italic>Thorax</italic> (Fig. <xref ref-type="fig" rid="F1">1a, b</xref>): brownish with lighter sutures, mesoscutellum darker, and white spot on each anterolateral corner of posterior scutellar protuberance. Prosternum (Fig. <xref ref-type="fig" rid="F1">1c</xref>) similar to <italic><tp:taxon-name><tp:taxon-name-part taxon-name-part-type="genus">Hydrosmilodon</tp:taxon-name-part> <tp:taxon-name-part taxon-name-part-type="species">primanus</tp:taxon-name-part></tp:taxon-name></italic> and <italic><tp:taxon-name><tp:taxon-name-part taxon-name-part-type="genus">Hydrosmilodon</tp:taxon-name-part> <tp:taxon-name-part taxon-name-part-type="species">saltensis</tp:taxon-name-part></tp:taxon-name></italic>, but with carina longer and slightly wider. Pleurae yellowish and heavily washed with black. Wings (Fig. <xref ref-type="fig" rid="F2">2a, b, c</xref>): membrane of fore and hind wings hyaline, slightly tinged with brown at bases, longitudinal veins yellowish-brown, cross veins yellowish. Fork of MA asymmetrical and fork of MP slightly asymmetrical (MP2 connected to MP1 by crossvein); crossvein above MA not slanted; vein ICu<sub>2</sub> attached at base to ICu<sub>1</sub> by crossvein. Legs: fore leg yellowish-brown, with apex of femur and base of tibia darker; mid and hind legs generally lighter.</p><p>
            <italic>Abdomen</italic> (Fig. <xref ref-type="fig" rid="F1">1a, d</xref>): terga light yellowish-brown, translucent on segments I–VII, segment I completely washed with black, segments II–IX with blackish anterior and posterior stripes, and variable submedial mark as in Fig. <xref ref-type="fig" rid="F1">1a</xref>; sterna translucent. Genitalia (Fig. <xref ref-type="fig" rid="F2">2d, e</xref>): styliger plate yellowish-brown, posterior margin blackish; two wide projections nearly covering penis. Forceps yellowish-brown, lightly washed with grey. <italic>Penis</italic>: yellowish; totally divided with distomedial spines converging medially. Caudal filaments: yellowish.</p></tp:treatment-sec><tp:treatment-sec sec-type="material" id="SECID0EIHAE"><title>Material examined.</title><p>Four ♂ imagos: Brazil, Mato Grosso State, Ribeirão Cascalheira, Gleba Maria Tereza, córrego “corgão”, <named-content xmlns:xlink="http://www.w3.org/1999/xlink" content-type="dwc:verbatimCoordinates" xlink:type="simple"><named-content content-type="geo-json" specific-use="{&#34;type&#34;:&#34;Point&#34;,&#34;coordinates&#34;:[-52.055750,-12.717333]}" id="NCID0ERHAE" xlink:type="simple">S12°43.040, W52°03.345</named-content></named-content>, 09.x.2007, light trap, Pinho L.C., Mateus S., Torali L. &amp; Silva F.R. (<named-content xmlns:xlink="http://www.w3.org/1999/xlink" content-type="dwc:institutional_code" xlink:type="simple">MZUESC</named-content>). Two ♂ imagos: Brazil, Mato Grosso State, Nova Xavantina, córrego Ponte de Pedra, 06-XII-2006, light trap, Mariano, R., Calor, A.R. &amp; Mateus, S. (<named-content xmlns:xlink="http://www.w3.org/1999/xlink" content-type="dwc:institutional_code" xlink:type="simple">MZUESC</named-content>). Three ♂ imagos: Brazil, São Paulo State, Luis Antonio, Estação Ecológica de Jataí (PEJ), córrego Beija-Flor, 03.II.2004, Melo A. S. &amp; Ferro V. G. (<named-content xmlns:xlink="http://www.w3.org/1999/xlink" content-type="dwc:institutional_code" xlink:type="simple">MZUESC</named-content>). One ♂ imago: Brazil, São Paulo State, Santa Rosa do Viterbo, Fazenda Águas Claras, 12.XI.2000, light trap, Mendes H. F. &amp; Andersen T. (<named-content xmlns:xlink="http://www.w3.org/1999/xlink" content-type="dwc:institutional_code" xlink:type="simple">MZUESC</named-content>). One ♂ imago: Brazil, São Paulo State, Ribeirão Preto, Rio Pardo, próximo Ponte velha Jardinópolis, rancho Cesar &amp; Nê 06.IX.2008, Calor A. (<named-content xmlns:xlink="http://www.w3.org/1999/xlink" content-type="dwc:institutional_code" xlink:type="simple">MZUESC</named-content>). Eight ♂ imagos: Brazil, Bahia State, Lençois, Parque Nacional da Chapada Diamantina, Rio Santo Antônio,<named-content xmlns:xlink="http://www.w3.org/1999/xlink" content-type="dwc:verbatimCoordinates" xlink:type="simple"><named-content content-type="geo-json" specific-use="{&#34;type&#34;:&#34;Point&#34;,&#34;coordinates&#34;:[-41.329200,-12.492983]}" id="NCID0EBJAE" xlink:type="simple">12°29'579"S, 41°19'752"W</named-content></named-content>, 340m, 26.X.2008, Mariano, R., Calor, A.R. &amp; Mateus, S. (<named-content xmlns:xlink="http://www.w3.org/1999/xlink" content-type="dwc:institutional_code" xlink:type="simple">MZUESC</named-content>). Two ♂ imagos: Brazil, Bahia State, Barreiras, Rio das Ondas, 15.X.2008, Mariano, R., Calor, A.R. &amp; Mateus, S. (<named-content xmlns:xlink="http://www.w3.org/1999/xlink" content-type="dwc:institutional_code" xlink:type="simple">MZUESC</named-content>). 25 ♂ imagos: Brazil, Pernambuco State, Petrolina, rio da Vitória, afluente do Rio São Francisco, <named-content xmlns:xlink="http://www.w3.org/1999/xlink" content-type="dwc:verbatimCoordinates" xlink:type="simple"><named-content content-type="geo-json" specific-use="{&#34;type&#34;:&#34;Point&#34;,&#34;coordinates&#34;:[-40.590150,-9.363567]}" id="NCID0EZJAE" xlink:type="simple">09°21'814"S, 40°35'409"W</named-content></named-content>, 440m, 22.X.2008, Mariano, R., Calor, A.R. &amp; Mateus, S. (<named-content xmlns:xlink="http://www.w3.org/1999/xlink" content-type="dwc:institutional_code" xlink:type="simple">MZUESC</named-content>). Ten nymphs, Brazil, Roraima, Boa Vista, Rio Cauamé, <named-content xmlns:xlink="http://www.w3.org/1999/xlink" content-type="dwc:verbatimCoordinates" xlink:type="simple"><named-content content-type="geo-json" specific-use="{&#34;type&#34;:&#34;Point&#34;,&#34;coordinates&#34;:[-60.740389,2.868139]}" id="NCID0EJKAE" xlink:type="simple">2°52'5.30"N / 60°44'25.40"W</named-content></named-content>, 76 m asl, 20.iii.2014, F.F. Salles, E. Domínguez, R. Boldrini, J. Gama-Neto col. (five nymphs <abbrev xmlns:xlink="http://www.w3.org/1999/xlink" content-type="institution" xlink:title="Coleção Zoológica Norte Capixaba, São Mateus, Brazil" id="ABBRID0EOKAE" xlink:type="simple">CZNC</abbrev>, five nymphs <abbrev xmlns:xlink="http://www.w3.org/1999/xlink" content-type="institution" xlink:title="Instituto de Biodiversidad Neotropical, Tucumán, Argentina" id="ABBRID0ETKAE" xlink:type="simple">IBN</abbrev>). One nymph: Brazil, Espírito Santo, Serra, <named-content xmlns:xlink="http://www.w3.org/1999/xlink" content-type="dwc:verbatimCoordinates" xlink:type="simple"><named-content content-type="geo-json" specific-use="{&#34;type&#34;:&#34;Point&#34;,&#34;coordinates&#34;:[-40.378333,-20.059167]}" id="NCID0E2KAE" xlink:type="simple">20°3'33"S/ W40°22'42’</named-content></named-content>, 20 m asl, 05/xi/2011, F. Massariol col. (<abbrev xmlns:xlink="http://www.w3.org/1999/xlink" content-type="institution" xlink:title="Coleção Zoológica Norte Capixaba, São Mateus, Brazil" id="ABBRID0EALAE" xlink:type="simple">CZNC</abbrev>). One nymph: Brazil, Espírito Santo, Bom Jesus do Norte, <named-content xmlns:xlink="http://www.w3.org/1999/xlink" content-type="dwc:verbatimCoordinates" xlink:type="simple"><named-content content-type="geo-json" specific-use="{&#34;type&#34;:&#34;Point&#34;,&#34;coordinates&#34;:[-41.691944,-21.114722]}" id="NCID0EILAE" xlink:type="simple">21°6'53"S/41°41'31"W</named-content></named-content>, 31/vii/2012, F. Massariol col. (<abbrev xmlns:xlink="http://www.w3.org/1999/xlink" content-type="institution" xlink:title="Coleção Zoológica Norte Capixaba, São Mateus, Brazil" id="ABBRID0ENLAE" xlink:type="simple">CZNC</abbrev>). One nymph: Brazil, Espírito Santo, Iúna, <named-content xmlns:xlink="http://www.w3.org/1999/xlink" content-type="dwc:verbatimCoordinates" xlink:type="simple"><named-content content-type="geo-json" specific-use="{&#34;type&#34;:&#34;Point&#34;,&#34;coordinates&#34;:[-41.532778,-20.351667]}" id="NCID0EVLAE" xlink:type="simple">20°21'06"S/41°31'58"W</named-content></named-content>, 08/v/2013, F. Massariol col. (<abbrev xmlns:xlink="http://www.w3.org/1999/xlink" content-type="institution" xlink:title="Coleção Zoológica Norte Capixaba, São Mateus, Brazil" id="ABBRID0E1LAE" xlink:type="simple">CZNC</abbrev>).</p></tp:treatment-sec><tp:treatment-sec sec-type="comments" id="SECID0E6LAE"><title>Comments.</title><p>The wide projections of the styliger plate readily distinguish <italic><tp:taxon-name><tp:taxon-name-part taxon-name-part-type="genus">Hydrosmilodon</tp:taxon-name-part> <tp:taxon-name-part taxon-name-part-type="species">gilliesae</tp:taxon-name-part></tp:taxon-name></italic> from all other members of the complex except for <italic><tp:taxon-name><tp:taxon-name-part taxon-name-part-type="genus">Leentvaaria</tp:taxon-name-part> <tp:taxon-name-part taxon-name-part-type="species">palpalis</tp:taxon-name-part></tp:taxon-name></italic>, but this latter species has the projections fused (see “Discussion” below).</p><!--PageBreak--><p>Variation in body lengths and colouration were encountered among specimens, with some individuals clearly darker than others. The overall shape of genitalia, however, was the same, and thus we are concluding for now that all of this material belongs to a single species. Unfortunately, since it could help in the identification of potential cryptic species, we were unable to extract and/or amplify DNA from all localities (see COI divergence section below).</p><p>
            <italic><tp:taxon-name><tp:taxon-name-part taxon-name-part-type="genus">Hydrosmilodon</tp:taxon-name-part> <tp:taxon-name-part taxon-name-part-type="species">gilliesae</tp:taxon-name-part></tp:taxon-name></italic> was found to occur in several localities in Brazil, ranging from relatively close to its type-locale in French Guiana (state of Roraima), to central (Mato Grosso and Mato Grosso do Sul), Northeast (Pernambuco and Bahia) and southeast parts of the country (Espírito Santo and São Paulo) (Fig. <xref ref-type="fig" rid="F9">9</xref>).</p><p>With the description of this species, the diagnoses of the adults of the genus must be expanded in the following way: 1) Forks of veins MA and MP of fore wings asymmetrical; 2) cross vein close to MA fork slanted or not; 3) vein Sc of hind wings ending in transverse vein near base of costal projection; 3) vein MP of hind wings unforked; 4) costal projection of hind wings acute or rounded at apex; 5) tarsal claws of a pair dissimilar, one apically hooked, other blunt; 6) penis divided in apical 1/2 to totally divided, each lobe with median spine-like projection; 7) styliger plate with spines close to base of forceps or with two wide projections; 8) prosternum with short to long median carina; and 9) female sternum IX apically cleft.</p></tp:treatment-sec><tp:treatment-sec><!--Section generated to contain objects referenced in tp:taxon-treatment.--><fig id="F9" position="float" orientation="portrait"><label>Figure 9.</label><caption><p>Partial view of South America, with emphasis on Brazil (yellow), showing the distribution of the species treated herein. Dashed lines, Brazilian states limits.</p></caption><graphic xmlns:xlink="http://www.w3.org/1999/xlink" xlink:href="zookeys-625-045-g009.jpg" position="float" orientation="portrait" xlink:type="simple" id="oo_107245.jpg"/></fig></tp:treatment-sec></tp:taxon-treatment>
