# Supplementary material for: The imagos of some enigmatic members of the Hermanella complex (Ephemeroptera, Leptophlebiidae)
Source: Zookeys. 2016 Oct 19;(625):45–66. doi: 10.3897/zookeys.625.9874 (PMC5096362; doi:10.3897/zookeys.625.9874)
Supplement: XML Treatment for Hydromastodon [file zookeys.625.9874-treatment2.xml]

<!DOCTYPE tp:taxon-treatment
  PUBLIC "-//TaxonX//DTD Taxonomic Treatment Publishing DTD v0 20100105//EN" "tax-treatment-NSO.dtd">
<tp:taxon-treatment xmlns:tp="http://www.plazi.org/taxpub"><tp:treatment-meta><kwd-group><label>Taxon classification</label><kwd><named-content content-type="kingdom">Animalia</named-content></kwd><kwd><named-content content-type="order">Ephemeroptera</named-content></kwd><kwd><named-content content-type="family">Leptophlebiidae</named-content></kwd></kwd-group><mixed-citation publication-type="journal"><person-group><name><surname>Salles</surname><given-names>Frederico F.</given-names></name><name><surname>Domínguez</surname><given-names>Eduardo</given-names></name><name><surname>Mariano</surname><given-names>Rodolfo</given-names></name><name><surname>Paresque</surname><given-names>Roberta</given-names></name></person-group><article-title>The imagos of some enigmatic members of the <italic><tp:taxon-name><tp:taxon-name-part taxon-name-part-type="genus">Hermanella</tp:taxon-name-part></tp:taxon-name></italic> complex (<tp:taxon-name><tp:taxon-name-part taxon-name-part-type="order">Ephemeroptera</tp:taxon-name-part></tp:taxon-name>, <tp:taxon-name><tp:taxon-name-part taxon-name-part-type="family">Leptophlebiidae</tp:taxon-name-part></tp:taxon-name>)</article-title><source>Zookeys</source><day>19</day><month>10</month><year>2016</year><volume>2016</volume><issue>625</issue><fpage>45</fpage><lpage>66</lpage><pub-id pub-id-type="doi">10.3897/zookeys.625.9874</pub-id></mixed-citation></tp:treatment-meta><tp:nomenclature><tp:taxon-name>
            <tp:taxon-name-part taxon-name-part-type="genus">Hydromastodon</tp:taxon-name-part>
          </tp:taxon-name><tp:taxon-authority>Polegatto &amp; Batista, 2007</tp:taxon-authority><xref ref-type="fig" rid="F3">Figures 3</xref><xref ref-type="fig" rid="F4">, 4</xref><xref ref-type="fig" rid="F7">, 7</xref><!--PageBreak--></tp:nomenclature><tp:treatment-sec sec-type="diagnosis" id="SECID0E4PAE"><title>Diagnosis.</title><p>The male imago of <italic><tp:taxon-name><tp:taxon-name-part taxon-name-part-type="genus">Hydromastodon</tp:taxon-name-part></tp:taxon-name></italic> can be distinguished from the other genera of the <italic><tp:taxon-name><tp:taxon-name-part taxon-name-part-type="genus">Hermanella</tp:taxon-name-part></tp:taxon-name></italic> complex by the following combination of characters: 1) Eyes meeting on meson of head (Fig. <xref ref-type="fig" rid="F3">3a</xref>); 2) Cross vein above fork of MA slanted (Fig. <xref ref-type="fig" rid="F4">4a</xref>); 3) Fork of MA asymmetrical and fork of MP slightly asymmetrical (MP2 connected to MP1 by a crossvein); 4) Styliger plate with a strong dorsally curved median projection (Fig. <xref ref-type="fig" rid="F4">4d, e</xref>); 5) Penis divided, each lobe with a long spine ventromedially directed (Fig. <xref ref-type="fig" rid="F4">4d, e</xref>).</p><fig id="F3" position="float" orientation="portrait"><label>Figure 3.</label><caption><p>
          <italic><tp:taxon-name><tp:taxon-name-part taxon-name-part-type="genus">Hydromastodon</tp:taxon-name-part> <tp:taxon-name-part taxon-name-part-type="species">sallesi</tp:taxon-name-part></tp:taxon-name></italic>, male imago: <bold>a</bold> dorsal view <bold>b</bold> head and thorax, lateral view.</p></caption><graphic xmlns:xlink="http://www.w3.org/1999/xlink" xlink:href="zookeys-625-045-g003.jpg" position="float" orientation="portrait" xlink:type="simple" id="oo_107239.jpg"/></fig><fig id="F4" position="float" orientation="portrait"><label>Figure 4.</label><caption><p>
          <italic><tp:taxon-name><tp:taxon-name-part taxon-name-part-type="genus">Hydromastodon</tp:taxon-name-part> <tp:taxon-name-part taxon-name-part-type="species">sallesi</tp:taxon-name-part></tp:taxon-name></italic>, male imago: <bold>a</bold> fore wing <bold>b</bold> hind wing <bold>c</bold> hind wing, enlarged <bold>d</bold> genitalia, ventral view <bold>e</bold> genitalia, lateral view.</p></caption><graphic xmlns:xlink="http://www.w3.org/1999/xlink" xlink:href="zookeys-625-045-g004.jpg" position="float" orientation="portrait" xlink:type="simple" id="oo_107240.jpg"/></fig></tp:treatment-sec><tp:treatment-sec sec-type="description" id="SECID0EPTAE"><title>Description of male imago</title><p>(in alcohol). <italic>Head</italic> (Fig. <xref ref-type="fig" rid="F3">3a, b</xref>): Eyes meeting on meson of head, lower portion of eyes slightly &lt; ½ length of upper portion.</p><p>
            <italic>Thorax</italic>: Prosternum with rather wide, X-shaped median carina, with similar anterior and posterior arms; similar to <italic><tp:taxon-name><tp:taxon-name-part taxon-name-part-type="genus">Needhamella</tp:taxon-name-part></tp:taxon-name></italic>, as shown by <xref ref-type="bibr" rid="B9">Domínguez and Flowers (1989</xref>: fig. 18).</p><p>
            <italic>Wings</italic> (Fig. <xref ref-type="fig" rid="F4">4a, b, c</xref>): Maximum width of fore wings 1/3 their maximum length; maximum width of hind wings about ½ their maximum length; maximum length of hind wings 1/6 maximum length of fore wings. Fore wings (Fig. <xref ref-type="fig" rid="F4">4a</xref>): vein Rs forked slightly &gt; 1/4 distance from base of vein to margin, fork of vein MA asymmetrical and forked at ½ distance from base of vein to margin, cross vein above fork of MA slanted; fork of vein MP slightly asymmetrical and forked 1/3 distance from base of vein to margin; vein ICu<sub>1</sub> attached at base to vein CuA by crossvein; vein ICu<sub>2</sub> free basally. <!--PageBreak-->Hind wings (Fig. <xref ref-type="fig" rid="F4">4b, c</xref>): costal projection well-developed, acute and located ½ distance from base to apex; vein MP unforked; apex of wings rounded; vein Sc ½ distance from base to wing margin, ending in crossvein; 5 cross veins present.</p><p>
            <italic>Legs</italic>. Ratio of segments of male forelegs, 0.6:1.0 (0.62 mm): 0.03:0.31:0.28:0.15: 0.08. Claws on each leg dissimilar, with one apically hooked and one blunt, pad-like.</p><p>
            <italic>Abdomen</italic>: Genitalia (Fig. <xref ref-type="fig" rid="F4">4d, e</xref>) with segment II of forceps subequal to segment III; segment II of forceps 1/5 length of segment I; styliger plate with strong, dorsally curved, median projection. <italic>Penis</italic> divided, each lobe with long spine ventromedially directed. Caudal filaments broken off and lost.</p></tp:treatment-sec><tp:treatment-sec><!--Section generated to contain objects referenced in tp:taxon-treatment.--><fig id="F7" position="float" orientation="portrait"><label>Figure 7.</label><caption><p>Living specimens: <bold>a</bold> <italic><tp:taxon-name><tp:taxon-name-part taxon-name-part-type="genus">Hydromastodon</tp:taxon-name-part> <tp:taxon-name-part taxon-name-part-type="species">sallesi</tp:taxon-name-part></tp:taxon-name></italic>, female nymph <bold>b</bold> <italic><tp:taxon-name><tp:taxon-name-part taxon-name-part-type="genus">Hydromastodon</tp:taxon-name-part> <tp:taxon-name-part taxon-name-part-type="species">sallesi</tp:taxon-name-part></tp:taxon-name></italic>, male nymph <bold>c</bold> <italic><tp:taxon-name><tp:taxon-name-part taxon-name-part-type="genus">Leentvaaria</tp:taxon-name-part> <tp:taxon-name-part taxon-name-part-type="species">palpalis</tp:taxon-name-part></tp:taxon-name></italic>, male nymph.</p></caption><graphic xmlns:xlink="http://www.w3.org/1999/xlink" xlink:href="zookeys-625-045-g007.jpg" position="float" orientation="portrait" xlink:type="simple" id="oo_107243.jpg"/></fig></tp:treatment-sec><ref-list><ref id="B9"><mixed-citation xmlns:xlink="http://www.w3.org/1999/xlink" xlink:type="simple">
          <person-group><name name-style="western"><surname>Domínguez</surname><given-names>E</given-names></name><name name-style="western"><surname>Flowers</surname><given-names>RW</given-names></name></person-group> (<year>1989</year>) <article-title>A Revision of <italic><tp:taxon-name><tp:taxon-name-part taxon-name-part-type="genus">Hermanella</tp:taxon-name-part></tp:taxon-name></italic> and Related Genera (<tp:taxon-name><tp:taxon-name-part taxon-name-part-type="order">Ephemeroptera</tp:taxon-name-part></tp:taxon-name>: <tp:taxon-name><tp:taxon-name-part taxon-name-part-type="family">Leptophlebiidae</tp:taxon-name-part></tp:taxon-name>; <tp:taxon-name><tp:taxon-name-part taxon-name-part-type="subfamily">Atalophlebiinae</tp:taxon-name-part></tp:taxon-name>) from Subtropical South America.</article-title> <source>Annals of the Entomological Society of America</source> <volume>82</volume>: <fpage>555</fpage>–<lpage>573</lpage>. doi: <ext-link xlink:type="simple" ext-link-type="doi" xlink:href="10.1093/aesa/82.5.555">10.1093/aesa/82.5.555</ext-link></mixed-citation></ref></ref-list></tp:taxon-treatment>
