# Supplementary material for: The imagos of some enigmatic members of the Hermanella complex (Ephemeroptera, Leptophlebiidae)
Source: Zookeys. 2016 Oct 19;(625):45–66. doi: 10.3897/zookeys.625.9874 (PMC5096362; doi:10.3897/zookeys.625.9874)
Supplement: XML Treatment for Hydromastodon sallesi [file zookeys.625.9874-treatment3.xml]

<!DOCTYPE tp:taxon-treatment
  PUBLIC "-//TaxonX//DTD Taxonomic Treatment Publishing DTD v0 20100105//EN" "tax-treatment-NSO.dtd">
<tp:taxon-treatment xmlns:tp="http://www.plazi.org/taxpub"><tp:treatment-meta><kwd-group><label>Taxon classification</label><kwd><named-content content-type="kingdom">Animalia</named-content></kwd><kwd><named-content content-type="order">Ephemeroptera</named-content></kwd><kwd><named-content content-type="family">Leptophlebiidae</named-content></kwd></kwd-group><mixed-citation publication-type="journal"><person-group><name><surname>Salles</surname><given-names>Frederico F.</given-names></name><name><surname>Domínguez</surname><given-names>Eduardo</given-names></name><name><surname>Mariano</surname><given-names>Rodolfo</given-names></name><name><surname>Paresque</surname><given-names>Roberta</given-names></name></person-group><article-title>The imagos of some enigmatic members of the <italic><tp:taxon-name><tp:taxon-name-part taxon-name-part-type="genus">Hermanella</tp:taxon-name-part></tp:taxon-name></italic> complex (<tp:taxon-name><tp:taxon-name-part taxon-name-part-type="order">Ephemeroptera</tp:taxon-name-part></tp:taxon-name>, <tp:taxon-name><tp:taxon-name-part taxon-name-part-type="family">Leptophlebiidae</tp:taxon-name-part></tp:taxon-name>)</article-title><source>Zookeys</source><day>19</day><month>10</month><year>2016</year><volume>2016</volume><issue>625</issue><fpage>45</fpage><lpage>66</lpage><pub-id pub-id-type="doi">10.3897/zookeys.625.9874</pub-id></mixed-citation></tp:treatment-meta><tp:nomenclature><tp:taxon-name>
            <tp:taxon-name-part taxon-name-part-type="genus">Hydromastodon</tp:taxon-name-part>
            <tp:taxon-name-part taxon-name-part-type="species">sallesi</tp:taxon-name-part>
          </tp:taxon-name><tp:taxon-authority>Polegatto &amp; Batista, 2007</tp:taxon-authority><xref ref-type="fig" rid="F3">Figures 3</xref><xref ref-type="fig" rid="F4">, 4</xref><xref ref-type="fig" rid="F7">, 7a, b</xref></tp:nomenclature><tp:treatment-sec sec-type="diagnosis" id="SECID0EXXAE"><title>Diagnosis.</title><p>This is the only species of the genus known from a male imago. Therefore, it is impossible to ascertain at this time the characteristics that will distinguish it from its congeners.</p></tp:treatment-sec><tp:treatment-sec sec-type="description" id="SECID0E3XAE"><title>Description of male imago</title><p>(in alcohol). <italic>Lengths</italic>: body, 4.6–5.6 mm; fore wings: 4.8–5.6 mm; hind wings: 0.8–0.9 mm. General coloration: light brown.</p><p>
            <italic>Head</italic> (Fig. <xref ref-type="fig" rid="F3">3a, b</xref>): yellowish-white, tinged with orange between ocelli; upper portion of eyes orangeish, lower portion black; ocelli white, surrounded with black and orange. Antennae light yellow-brown.</p><p>
            <italic>Thorax</italic> (Fig. <xref ref-type="fig" rid="F3">3a, b</xref>): yellowish-brown, sutures lighter. Wings (Fig. <xref ref-type="fig" rid="F4">4a, b, c</xref>): membranes of fore wing hyaline, base washed with light brown, veins C, Sc and R<sub>1</sub> tinged with orange, remainder of veins yellowish. Hind wing hyaline. Fore leg yellowish, washed with brown; mid and hind legs yellowish-white.</p><p>
            <italic>Abdomen</italic> (Fig. <xref ref-type="fig" rid="F3">3a</xref>): Terga I–V almost completely washed with black, segments II–V with sublateral circular mark less pigmented; segments VI–X yellowish-brown. Terga II–IX washed with black as in Fig. <xref ref-type="fig" rid="F3">3a</xref>, II–VI hyaline, VII–X yellowish. Sterna yellowish-brown, with pleura washed with black. Genitalia: styliger plate yellowish, washed with brown; forceps yellowish, washed with brown, but whitish distomedially. <italic>Penis</italic> yellowish; spines orangeish. Caudal filaments broken off and lost.</p></tp:treatment-sec><tp:treatment-sec sec-type="material" id="SECID0EWZAE"><title>Material examined.</title><p>One reared ♂ imago: Brazil, Roraima, Boa Vista, Rio Cauamé, <named-content xmlns:xlink="http://www.w3.org/1999/xlink" content-type="dwc:verbatimCoordinates" xlink:type="simple"><named-content content-type="geo-json" specific-use="{&#34;type&#34;:&#34;Point&#34;,&#34;coordinates&#34;:[-60.740389,2.868139]}" id="NCID0E6ZAE" xlink:type="simple">2°52'5.30"N / 60°44'25.40"W</named-content></named-content>, 76 m asl, 21.v.2014, R. Boldrini col. (<abbrev xmlns:xlink="http://www.w3.org/1999/xlink" content-type="institution" xlink:title="Coleção Zoológica Norte Capixaba, São Mateus, Brazil" id="ABBRID0EE1AE" xlink:type="simple">CZNC</abbrev>); one ♂ imago (partially molted) and two ♂ subimagos, same data as previous, except 03.ii.2007, J. Falcão col. (<abbrev xmlns:xlink="http://www.w3.org/1999/xlink" content-type="institution" xlink:title="Coleção Zoológica Norte Capixaba, São Mateus, Brazil" id="ABBRID0EJ1AE" xlink:type="simple">CZNC</abbrev>); 16 nymphs, same data as previous, except for 20.iii.2014, F.F. Salles, E. Domínguez, R. Boldrini, J. Gama-Neto col. (11 nymphs <abbrev xmlns:xlink="http://www.w3.org/1999/xlink" content-type="institution" xlink:title="Coleção Zoológica Norte Capixaba, São Mateus, Brazil" id="ABBRID0EO1AE" xlink:type="simple">CZNC</abbrev> and 5 nymphs <abbrev xmlns:xlink="http://www.w3.org/1999/xlink" content-type="institution" xlink:title="Instituto de Biodiversidad Neotropical, Tucumán, Argentina" id="ABBRID0ET1AE" xlink:type="simple">IBN</abbrev>); ten ♂ imagos: Brazil, Rondônia, Nova Londrina, Rio Urupá, <named-content xmlns:xlink="http://www.w3.org/1999/xlink" content-type="dwc:verbatimCoordinates" xlink:type="simple"><named-content content-type="geo-json" specific-use="{&#34;type&#34;:&#34;Point&#34;,&#34;coordinates&#34;:[-62.142778,11.034722]}" id="NCID0E21AE" xlink:type="simple">11°02'05"N / 62°08'34"W</named-content></named-content>, 182 m asl, 02.ix.2012, N. Hamada leg. (5 <named-content xmlns:xlink="http://www.w3.org/1999/xlink" content-type="dwc:institutional_code" xlink:type="simple"><named-content content-type="dwc:institutional_code" xlink:type="simple">INPA</named-content></named-content>, 3 <abbrev xmlns:xlink="http://www.w3.org/1999/xlink" content-type="institution" xlink:title="Coleção Zoológica Norte Capixaba, São Mateus, Brazil" id="ABBRID0EL2AE" xlink:type="simple">CZNC</abbrev>, 2 <abbrev xmlns:xlink="http://www.w3.org/1999/xlink" content-type="institution" xlink:title="Instituto de Biodiversidad Neotropical, Tucumán, Argentina" id="ABBRID0EQ2AE" xlink:type="simple">IBN</abbrev>).</p></tp:treatment-sec><tp:treatment-sec sec-type="comments" id="SECID0EV2AE"><title>Comments.</title><p>Imagos of <italic><tp:taxon-name><tp:taxon-name-part taxon-name-part-type="genus">Hydromastodon</tp:taxon-name-part> <tp:taxon-name-part taxon-name-part-type="species">sallesi</tp:taxon-name-part></tp:taxon-name></italic> are readily distinguished from all members of the complex, except for <italic><tp:taxon-name><tp:taxon-name-part taxon-name-part-type="genus">Hydrosmilodon</tp:taxon-name-part> <tp:taxon-name-part taxon-name-part-type="species">plagatus</tp:taxon-name-part></tp:taxon-name></italic>, by the shape of the forceps and by the presence of a strong and dorsally curved, medial projection at the styliger plate. Body color pattern (compare Fig. <xref ref-type="fig" rid="F3">3a</xref> herein to figs 2–4 of <xref ref-type="bibr" rid="B17">Lima et al. 2012</xref>), body length (around 5 mm in <italic><tp:taxon-name><tp:taxon-name-part taxon-name-part-type="genus">Hydromastodon</tp:taxon-name-part> <tp:taxon-name-part taxon-name-part-type="species">sallesi</tp:taxon-name-part></tp:taxon-name></italic>, but around 10 mm in <italic><tp:taxon-name><tp:taxon-name-part taxon-name-part-type="genus">Hydrosmilodon</tp:taxon-name-part> <tp:taxon-name-part taxon-name-part-type="species">plagatus</tp:taxon-name-part></tp:taxon-name></italic>) and details of penis morphology are enough to separate these two taxa. Geographic distribution may also prove helpful with identification, as <italic><tp:taxon-name><tp:taxon-name-part taxon-name-part-type="genus">Hydrosmilodon</tp:taxon-name-part> <tp:taxon-name-part taxon-name-part-type="species">plagatus</tp:taxon-name-part></tp:taxon-name></italic> is a typical Atlantic Forest species that seems to be restricted to the Brazilian coast, while <!--PageBreak--><!--PageBreak--><italic><tp:taxon-name><tp:taxon-name-part taxon-name-part-type="genus">Hydromastodon</tp:taxon-name-part> <tp:taxon-name-part taxon-name-part-type="species">sallesi</tp:taxon-name-part></tp:taxon-name></italic> is found in western and northern Brazil in transitional areas between the Amazon forest and Brazilian savannah.</p><p>
            <italic><tp:taxon-name><tp:taxon-name-part taxon-name-part-type="genus">Hydromastodon</tp:taxon-name-part> <tp:taxon-name-part taxon-name-part-type="species">sallesi</tp:taxon-name-part></tp:taxon-name></italic> was described based on a few nymphs from Mato Grosso (Rio Pindaíba, Nova Xavantina) and Roraima (Bem Querer falls, Rio Branco, Caracaraí). The material examined in the present paper was collected from the states of Roraima and Rondônia, the latter of which extends the known distribution of the genus and species to the east.</p><p>In Roraima, nymphs were predominantly captured on a small stream leading to Rio Branco, at the Bem Querer falls, and in Boa Vista, at the Cauamé River (Fig. <xref ref-type="fig" rid="F8">8</xref>). In the Cauamé River, nymphs (Fig. <xref ref-type="fig" rid="F7">7a, b</xref>) of this species were found under rocks, close to the river margins, and they were much less abundant than the nymphs of <italic><tp:taxon-name><tp:taxon-name-part taxon-name-part-type="genus">Leentvaaria</tp:taxon-name-part> <tp:taxon-name-part taxon-name-part-type="species">palpalis</tp:taxon-name-part></tp:taxon-name></italic> (see immediately below).</p></tp:treatment-sec><tp:treatment-sec><!--Section generated to contain objects referenced in tp:taxon-treatment.--><fig id="F3" position="float" orientation="portrait"><label>Figure 3.</label><caption><p>
          <italic><tp:taxon-name><tp:taxon-name-part taxon-name-part-type="genus">Hydromastodon</tp:taxon-name-part> <tp:taxon-name-part taxon-name-part-type="species">sallesi</tp:taxon-name-part></tp:taxon-name></italic>, male imago: <bold>a</bold> dorsal view <bold>b</bold> head and thorax, lateral view.</p></caption><graphic xmlns:xlink="http://www.w3.org/1999/xlink" xlink:href="zookeys-625-045-g003.jpg" position="float" orientation="portrait" xlink:type="simple" id="oo_107239.jpg"/></fig><fig id="F4" position="float" orientation="portrait"><label>Figure 4.</label><caption><p>
          <italic><tp:taxon-name><tp:taxon-name-part taxon-name-part-type="genus">Hydromastodon</tp:taxon-name-part> <tp:taxon-name-part taxon-name-part-type="species">sallesi</tp:taxon-name-part></tp:taxon-name></italic>, male imago: <bold>a</bold> fore wing <bold>b</bold> hind wing <bold>c</bold> hind wing, enlarged <bold>d</bold> genitalia, ventral view <bold>e</bold> genitalia, lateral view.</p></caption><graphic xmlns:xlink="http://www.w3.org/1999/xlink" xlink:href="zookeys-625-045-g004.jpg" position="float" orientation="portrait" xlink:type="simple" id="oo_107240.jpg"/></fig><fig id="F7" position="float" orientation="portrait"><label>Figure 7.</label><caption><p>Living specimens: <bold>a</bold> <italic><tp:taxon-name><tp:taxon-name-part taxon-name-part-type="genus">Hydromastodon</tp:taxon-name-part> <tp:taxon-name-part taxon-name-part-type="species">sallesi</tp:taxon-name-part></tp:taxon-name></italic>, female nymph <bold>b</bold> <italic><tp:taxon-name><tp:taxon-name-part taxon-name-part-type="genus">Hydromastodon</tp:taxon-name-part> <tp:taxon-name-part taxon-name-part-type="species">sallesi</tp:taxon-name-part></tp:taxon-name></italic>, male nymph <bold>c</bold> <italic><tp:taxon-name><tp:taxon-name-part taxon-name-part-type="genus">Leentvaaria</tp:taxon-name-part> <tp:taxon-name-part taxon-name-part-type="species">palpalis</tp:taxon-name-part></tp:taxon-name></italic>, male nymph.</p></caption><graphic xmlns:xlink="http://www.w3.org/1999/xlink" xlink:href="zookeys-625-045-g007.jpg" position="float" orientation="portrait" xlink:type="simple" id="oo_107243.jpg"/></fig><fig id="F8" position="float" orientation="portrait"><label>Figure 8.</label><caption><p>General aspect of the Cauamé River, Roraima, Brazil.</p></caption><graphic xmlns:xlink="http://www.w3.org/1999/xlink" xlink:href="zookeys-625-045-g008.jpg" position="float" orientation="portrait" xlink:type="simple" id="oo_107244.jpg"/></fig></tp:treatment-sec><ref-list><ref id="B17"><mixed-citation xmlns:xlink="http://www.w3.org/1999/xlink" xlink:type="simple">
          <person-group><name name-style="western"><surname>Lima</surname><given-names>LRC</given-names></name><name name-style="western"><surname>Nascimento</surname><given-names>JMC</given-names></name><name name-style="western"><surname>Mariano</surname><given-names>R</given-names></name><name name-style="western"><surname>Pinheiro</surname><given-names>US</given-names></name><name name-style="western"><surname>Salles</surname><given-names>FF</given-names></name></person-group> (<year>2012</year>) <article-title>New species and new records of <italic><tp:taxon-name><tp:taxon-name-part taxon-name-part-type="genus">Hermanella</tp:taxon-name-part></tp:taxon-name></italic> complex (<tp:taxon-name><tp:taxon-name-part taxon-name-part-type="order">Ephemeroptera</tp:taxon-name-part></tp:taxon-name>: <tp:taxon-name><tp:taxon-name-part taxon-name-part-type="family">Leptophlebiidae</tp:taxon-name-part></tp:taxon-name>) from Eastern Brazilian Coast.</article-title> <source>Annales de Limnologie</source> <volume>48</volume>: <fpage>201</fpage>–<lpage>213</lpage>. doi: <ext-link xlink:type="simple" ext-link-type="doi" xlink:href="10.1051/limn/2012011">10.1051/limn/2012011</ext-link></mixed-citation></ref></ref-list></tp:taxon-treatment>
