# Supplementary material for: The imagos of some enigmatic members of the Hermanella complex (Ephemeroptera, Leptophlebiidae)
Source: Zookeys. 2016 Oct 19;(625):45–66. doi: 10.3897/zookeys.625.9874 (PMC5096362; doi:10.3897/zookeys.625.9874)
Supplement: XML Treatment for Leentvaaria [file zookeys.625.9874-treatment4.xml]

<!DOCTYPE tp:taxon-treatment
  PUBLIC "-//TaxonX//DTD Taxonomic Treatment Publishing DTD v0 20100105//EN" "tax-treatment-NSO.dtd">
<tp:taxon-treatment xmlns:tp="http://www.plazi.org/taxpub"><tp:treatment-meta><kwd-group><label>Taxon classification</label><kwd><named-content content-type="kingdom">Animalia</named-content></kwd><kwd><named-content content-type="order">Ephemeroptera</named-content></kwd><kwd><named-content content-type="family">Leptophlebiidae</named-content></kwd></kwd-group><mixed-citation publication-type="journal"><person-group><name><surname>Salles</surname><given-names>Frederico F.</given-names></name><name><surname>Domínguez</surname><given-names>Eduardo</given-names></name><name><surname>Mariano</surname><given-names>Rodolfo</given-names></name><name><surname>Paresque</surname><given-names>Roberta</given-names></name></person-group><article-title>The imagos of some enigmatic members of the <italic><tp:taxon-name><tp:taxon-name-part taxon-name-part-type="genus">Hermanella</tp:taxon-name-part></tp:taxon-name></italic> complex (<tp:taxon-name><tp:taxon-name-part taxon-name-part-type="order">Ephemeroptera</tp:taxon-name-part></tp:taxon-name>, <tp:taxon-name><tp:taxon-name-part taxon-name-part-type="family">Leptophlebiidae</tp:taxon-name-part></tp:taxon-name>)</article-title><source>Zookeys</source><day>19</day><month>10</month><year>2016</year><volume>2016</volume><issue>625</issue><fpage>45</fpage><lpage>66</lpage><pub-id pub-id-type="doi">10.3897/zookeys.625.9874</pub-id></mixed-citation></tp:treatment-meta><tp:nomenclature><tp:taxon-name>
            <tp:taxon-name-part taxon-name-part-type="genus">Leentvaaria</tp:taxon-name-part>
          </tp:taxon-name><tp:taxon-authority>Demoulin, 1966</tp:taxon-authority><xref ref-type="fig" rid="F5">Figures 5</xref><xref ref-type="fig" rid="F6">, 6</xref><xref ref-type="fig" rid="F7">, 7c, d</xref><!--PageBreak--></tp:nomenclature><tp:treatment-sec sec-type="diagnosis" id="SECID0ENAAG"><title>Diagnosis.</title><p>The male imago of <italic><tp:taxon-name><tp:taxon-name-part taxon-name-part-type="genus">Leentvaaria</tp:taxon-name-part></tp:taxon-name></italic> can be distinguished from other genera of the <italic><tp:taxon-name><tp:taxon-name-part taxon-name-part-type="genus">Hermanella</tp:taxon-name-part></tp:taxon-name></italic> complex by the following combination of characters: 1) Eyes separated on meson of head by a short distance—less than 0.5 times the width of the median ocellus (Fig. <xref ref-type="fig" rid="F5">5a</xref>); 2) Fork of MA asymmetrical and fork of MP slightly asymmetrical (Fig. <xref ref-type="fig" rid="F6">6a</xref>); 3) Crossvein above fork of MA not slanted (Fig. <xref ref-type="fig" rid="F6">6a</xref>); 4) Styliger plate enlarged posteriorly, completely covering penis lobes in ventral view (Fig. <xref ref-type="fig" rid="F6">6d</xref>); 5) Penis divided, each lobe with a long spine apically curved (Fig. <xref ref-type="fig" rid="F6">6e</xref>).</p><fig id="F5" position="float" orientation="portrait"><label>Figure 5.</label><caption><p>
          <italic><tp:taxon-name><tp:taxon-name-part taxon-name-part-type="genus">Leentvaaria</tp:taxon-name-part> <tp:taxon-name-part taxon-name-part-type="species">palpalis</tp:taxon-name-part></tp:taxon-name></italic>, imagos: <bold>a</bold> dorsal view of male <bold>b</bold> lateral view of male <bold>c</bold> head and pronotum of male, lateral view <bold>d</bold> head and prosternum of male, ventral view <bold>e</bold> dorsal view of female.</p></caption><graphic xmlns:xlink="http://www.w3.org/1999/xlink" xlink:href="zookeys-625-045-g005.jpg" position="float" orientation="portrait" xlink:type="simple" id="oo_107241.jpg"/></fig><fig id="F6" position="float" orientation="portrait"><label>Figure 6.</label><caption><p>
          <italic><tp:taxon-name><tp:taxon-name-part taxon-name-part-type="genus">Leentvaaria</tp:taxon-name-part> <tp:taxon-name-part taxon-name-part-type="species">palpalis</tp:taxon-name-part></tp:taxon-name></italic>, male imago: <bold>a</bold> fore wing <bold>b</bold> hind wing <bold>c</bold> hind wing, enlarged <bold>d</bold> genitalia, ventral view <bold>e</bold> penis, ventral view.</p></caption><graphic xmlns:xlink="http://www.w3.org/1999/xlink" xlink:href="zookeys-625-045-g006.jpg" position="float" orientation="portrait" xlink:type="simple" id="oo_107242.jpg"/></fig></tp:treatment-sec><tp:treatment-sec sec-type="description" id="SECID0EJEAG"><title>Description of male imago</title><p>(in alcohol). <italic>Head</italic> (Fig. <xref ref-type="fig" rid="F5">5a, b, c, e</xref>): Eyes separated on meson of head by short distance—less than 0.5 times width of median ocellus (Fig. <xref ref-type="fig" rid="F5">5a, b, c</xref>), lower portion of eyes slightly &lt; ¼ length of upper portion.</p><p>
            <italic>Thorax</italic>: Prosternum with narrow, straight median carina, similar to <italic><tp:taxon-name><tp:taxon-name-part taxon-name-part-type="genus">Hermanella</tp:taxon-name-part></tp:taxon-name></italic> and <italic><tp:taxon-name><tp:taxon-name-part taxon-name-part-type="genus">Hylister</tp:taxon-name-part></tp:taxon-name></italic>, but with longer anterior arms, as in Fig. <xref ref-type="fig" rid="F5">5d</xref>.</p><p>
            <italic>Wings</italic> (Fig. <xref ref-type="fig" rid="F6">6a, b, c</xref>): Maximum width of fore wings 1/3 their maximum length; maximum width of hind wings about ½ their maximum length; maximum length of hind wings 1/5 maximum length of fore wings. Fore wings: vein Rs forked slightly &gt; 1/6 distance from base of vein to margin, fork of vein MA asymmetrical and forked at ½ distance from base of vein to margin, cross vein above fork of MA not slanted; fork of vein MP slightly asymmetrical and forked 1/3 distance from base of vein to margin; vein ICu<sub>1</sub> attached at base to vein CuA by crossvein; vein ICu<sub>2</sub> attached at base to vein ICu<sub>1</sub> by crossvein. Hind wings: costal projection well-developed, acute; located ½ distance from base to apex; vein MP unforked; apex of wings rounded; vein Sc ½ distance from base to wing margin, ending in crossvein; 4–6 crossveins present.</p><p>
            <italic>Legs</italic>. Ratio of segments in male forelegs, 0.6:1.0 (1 mm): 0.03:0.35:0.30:0.15:0.06. Claws of each pair dissimilar, one apically hooked and one blunt, pad-like.</p><p>
            <italic>Abdomen</italic>. Genitalia (Fig. <xref ref-type="fig" rid="F6">6d, e</xref>): Styliger plate: length of segment II of forceps subequal to length of segment III; segment II of forceps 1/9 length of segment I; styl<!--PageBreak-->iger plate enlarged posteriorly, completely covering penis lobes in ventral view. <italic>Penis</italic> divided, each lobe with long spine apically curved. Caudal filaments: terminal filament longer than cerci.</p></tp:treatment-sec><tp:treatment-sec sec-type="description" id="SECID0EJHAG"><title>Description of female imago</title><p>(in alcohol). <italic>Lengths</italic>: body, 4.7–4.9 mm; fore wings, 4.9–5.2 mm; hind wings, 0.8–0.9 mm.</p><p>
            <italic>Head</italic>: Eyes (Fig. <xref ref-type="fig" rid="F5">5e</xref>) separated on meson of head by 6 times width of lateral ocellus.</p><p>
            <italic>Abdomen</italic>: Ninth sternum deeply cleft apically.</p></tp:treatment-sec><tp:treatment-sec><!--Section generated to contain objects referenced in tp:taxon-treatment.--><fig id="F7" position="float" orientation="portrait"><label>Figure 7.</label><caption><p>Living specimens: <bold>a</bold> <italic><tp:taxon-name><tp:taxon-name-part taxon-name-part-type="genus">Hydromastodon</tp:taxon-name-part> <tp:taxon-name-part taxon-name-part-type="species">sallesi</tp:taxon-name-part></tp:taxon-name></italic>, female nymph <bold>b</bold> <italic><tp:taxon-name><tp:taxon-name-part taxon-name-part-type="genus">Hydromastodon</tp:taxon-name-part> <tp:taxon-name-part taxon-name-part-type="species">sallesi</tp:taxon-name-part></tp:taxon-name></italic>, male nymph <bold>c</bold> <italic><tp:taxon-name><tp:taxon-name-part taxon-name-part-type="genus">Leentvaaria</tp:taxon-name-part> <tp:taxon-name-part taxon-name-part-type="species">palpalis</tp:taxon-name-part></tp:taxon-name></italic>, male nymph.</p></caption><graphic xmlns:xlink="http://www.w3.org/1999/xlink" xlink:href="zookeys-625-045-g007.jpg" position="float" orientation="portrait" xlink:type="simple" id="oo_107243.jpg"/></fig></tp:treatment-sec></tp:taxon-treatment>
