# Supplementary material for: The imagos of some enigmatic members of the Hermanella complex (Ephemeroptera, Leptophlebiidae)
Source: Zookeys. 2016 Oct 19;(625):45–66. doi: 10.3897/zookeys.625.9874 (PMC5096362; doi:10.3897/zookeys.625.9874)
Supplement: XML Treatment for Leentvaaria palpalis [file zookeys.625.9874-treatment5.xml]

<!DOCTYPE tp:taxon-treatment
  PUBLIC "-//TaxonX//DTD Taxonomic Treatment Publishing DTD v0 20100105//EN" "tax-treatment-NSO.dtd">
<tp:taxon-treatment xmlns:tp="http://www.plazi.org/taxpub"><tp:treatment-meta><kwd-group><label>Taxon classification</label><kwd><named-content content-type="kingdom">Animalia</named-content></kwd><kwd><named-content content-type="order">Ephemeroptera</named-content></kwd><kwd><named-content content-type="family">Leptophlebiidae</named-content></kwd></kwd-group><mixed-citation publication-type="journal"><person-group><name><surname>Salles</surname><given-names>Frederico F.</given-names></name><name><surname>Domínguez</surname><given-names>Eduardo</given-names></name><name><surname>Mariano</surname><given-names>Rodolfo</given-names></name><name><surname>Paresque</surname><given-names>Roberta</given-names></name></person-group><article-title>The imagos of some enigmatic members of the <italic><tp:taxon-name><tp:taxon-name-part taxon-name-part-type="genus">Hermanella</tp:taxon-name-part></tp:taxon-name></italic> complex (<tp:taxon-name><tp:taxon-name-part taxon-name-part-type="order">Ephemeroptera</tp:taxon-name-part></tp:taxon-name>, <tp:taxon-name><tp:taxon-name-part taxon-name-part-type="family">Leptophlebiidae</tp:taxon-name-part></tp:taxon-name>)</article-title><source>Zookeys</source><day>19</day><month>10</month><year>2016</year><volume>2016</volume><issue>625</issue><fpage>45</fpage><lpage>66</lpage><pub-id pub-id-type="doi">10.3897/zookeys.625.9874</pub-id></mixed-citation></tp:treatment-meta><tp:nomenclature><tp:taxon-name>
            <tp:taxon-name-part taxon-name-part-type="genus">Leentvaaria</tp:taxon-name-part>
            <tp:taxon-name-part taxon-name-part-type="species">palpalis</tp:taxon-name-part>
          </tp:taxon-name><tp:taxon-authority>Demoulin, 1966</tp:taxon-authority><xref ref-type="fig" rid="F5">Figures 5</xref><xref ref-type="fig" rid="F6">, 6</xref><xref ref-type="fig" rid="F7">, 7c</xref></tp:nomenclature><tp:treatment-sec sec-type="diagnosis" id="SECID0EKJAG"><title>Diagnosis.</title><p>This is the only species of the genus. Therefore, it is impossible to ascertain at this time the characteristics that will distinguish it from its congeners.</p></tp:treatment-sec><tp:treatment-sec sec-type="description" id="SECID0EPJAG"><title>Description of male imago</title><p>(in alcohol). <italic>Lengths</italic>: body, 4.7–4.9 mm; fore wings, 4.6–4.8 mm; hind wings, 0.8–0.9 mm.</p><p>General coloration: grayish-brown.</p><p>
            <italic>Head</italic> (Fig. <xref ref-type="fig" rid="F5">5a, b, c</xref>): yellowish-brown, upper portion of eyes reddish-brown, lower portion black; ocelli white, surrounded with black. Antennae light yellow-brown.</p><p>
            <italic>Thorax</italic> (Fig. <xref ref-type="fig" rid="F5">5a, b, c</xref>): brown, washed with black (faded in figures) with lighter sutures. Wings (Fig. <xref ref-type="fig" rid="F6">6a, b, c</xref>): membranes of fore and hind wings hyaline with base tinged with yellow. Base of C of both wings tinged with black basally. Longitudinal veins yellowish-brown, cross veins yellowish. Legs: fore leg yellowish, with base of coxa washed with black. Femur washed with grey. Remainder of fore leg and mid &amp; hind legs yellowish.</p><p>
            <italic>Abdomen</italic> (Fig. <xref ref-type="fig" rid="F5">5a, b</xref>): Tergum I blackish; terga II–VI hyaline and washed with black; terga VII–X yellowish and washed with black. Sterna hyaline. Genitalia: styliger plate yellowish washed with grey; forceps greyish-black. <italic>Penis</italic> yellowish with orange-ish spines. Caudal filaments yellowish, washed with gray.</p></tp:treatment-sec><tp:treatment-sec sec-type="description" id="SECID0E4KAG"><title>Description of female imago</title><p>(Fig. <xref ref-type="fig" rid="F5">5e</xref>) (in alcohol). <italic>Lengths</italic>: body, 4.4–4.7 mm; fore wings, 4.9–5.2 mm; hind wings, 0.8–0.9 mm.</p><p>Similar to male imago, except as follows: head yellowish-orange, except central longitudinal line on posterior part of dorsum of head; anterior margin of head, line connecting ocelli and area behind lateral ocelli washed with black. Eyes black. Ninth sternite yellowish-white.</p></tp:treatment-sec><tp:treatment-sec sec-type="material" id="SECID0EKLAG"><title>Material examined.</title><p>Three ♂ imagos: Brazil, Mato Grosso State, Nova Xavantina, córrego Benedito Ferreira, 06.xii.2006, light trap, Mariano R., Calor A.R. &amp; Mateus S. (<named-content xmlns:xlink="http://www.w3.org/1999/xlink" content-type="dwc:institutional_code" xlink:type="simple">MZUESC</named-content>). Eleven ♂ imagos: Brazil, Mato Grosso State, Ribeirão Cascalheira, Fazenda Campina Verde, Rio Suiamissu, 28-30.xii.2006, light trap, Mariano R., Calor A.R. &amp; Mateus S. (<named-content xmlns:xlink="http://www.w3.org/1999/xlink" content-type="dwc:institutional_code" xlink:type="simple">MZUESC</named-content>). Eleven ♂ imagos: Brazil, Mato Grosso State, Ribeirão Cascalheira, Fazenda Campina Verde, Rio Suiamissu, <named-content xmlns:xlink="http://www.w3.org/1999/xlink" content-type="dwc:verbatimCoordinates" xlink:type="simple"><named-content content-type="geo-json" specific-use="{&#34;type&#34;:&#34;Point&#34;,&#34;coordinates&#34;:[-52.115417,-12.809850]}" id="NCID0EDMAG" xlink:type="simple">S12°48.591 W52°06.925</named-content></named-content>, 10.x.2007, light trap, Pinho L.C., Mateus S., Torati L. &amp; Silva F.R. (<named-content xmlns:xlink="http://www.w3.org/1999/xlink" content-type="dwc:institutional_code" xlink:type="simple">MZUESC</named-content>). One reared ♂ imago, three ♂ imagos, two ♀ imagos: Brazil, Roraima, Boa Vista, Rio Cauamé, <named-content xmlns:xlink="http://www.w3.org/1999/xlink" content-type="dwc:verbatimCoordinates" xlink:type="simple"><named-content content-type="geo-json" specific-use="{&#34;type&#34;:&#34;Point&#34;,&#34;coordinates&#34;:[-60.740389,2.868139]}" id="NCID0ETMAG" xlink:type="simple">2°52'5.30 N / 60°44'25.40"W</named-content></named-content>, 76 m asl, 17.iii.2014, F.F. Salles, E. Domínguez, <!--PageBreak--><!--PageBreak--><!--PageBreak-->R. Boldrini, J. Gama-Neto col. (reared imago, one ♂ imago, one ♀ imago <abbrev xmlns:xlink="http://www.w3.org/1999/xlink" content-type="institution" xlink:title="Coleção Zoológica Norte Capixaba, São Mateus, Brazil" id="ABBRID0E3MAG" xlink:type="simple">CZNC</abbrev>; remainder at <abbrev xmlns:xlink="http://www.w3.org/1999/xlink" content-type="institution" xlink:title="Instituto de Biodiversidad Neotropical, Tucumán, Argentina" id="ABBRID0EBNAG" xlink:type="simple">IBN</abbrev>); one reared ♀ imago, six ♂ imagos: Brazil, Roraima, Boa Vista, Rio Cauamé, <named-content xmlns:xlink="http://www.w3.org/1999/xlink" content-type="dwc:verbatimCoordinates" xlink:type="simple"><named-content content-type="geo-json" specific-use="{&#34;type&#34;:&#34;Point&#34;,&#34;coordinates&#34;:[-60.740389,2.868139]}" id="NCID0EJNAG" xlink:type="simple">2°52'5.30"N / 60°44'25.40"W</named-content></named-content>, 76 m asl, 03.ii.2007, J.N. Falcão col. (<abbrev xmlns:xlink="http://www.w3.org/1999/xlink" content-type="institution" xlink:title="Coleção Zoológica Norte Capixaba, São Mateus, Brazil" id="ABBRID0EONAG" xlink:type="simple">CZNC</abbrev>); 20 nymphs, sama data as previous, except for 20.iii.2014, F.F. Salles, E. Domínguez, R. Boldrini, J. Gama-Neto col. (ten nymphs <abbrev xmlns:xlink="http://www.w3.org/1999/xlink" content-type="institution" xlink:title="Coleção Zoológica Norte Capixaba, São Mateus, Brazil" id="ABBRID0ETNAG" xlink:type="simple">CZNC</abbrev> and ten nymphs <abbrev xmlns:xlink="http://www.w3.org/1999/xlink" content-type="institution" xlink:title="Instituto de Biodiversidad Neotropical, Tucumán, Argentina" id="ABBRID0EYNAG" xlink:type="simple">IBN</abbrev>); one ♂ imago, one nymph: Brazil, Roraima, Bonfim, Rio Arraia, <named-content xmlns:xlink="http://www.w3.org/1999/xlink" content-type="dwc:verbatimCoordinates" xlink:type="simple"><named-content content-type="geo-json" specific-use="{&#34;type&#34;:&#34;Point&#34;,&#34;coordinates&#34;:[-59.903611,3.351111]}" id="NCID0EAOAG" xlink:type="simple">3°21'4” N / 59°54'13"W</named-content></named-content>, 80 m asl, 21.iii.2013, J.Nascimento col. (<abbrev xmlns:xlink="http://www.w3.org/1999/xlink" content-type="institution" xlink:title="Coleção Zoológica Norte Capixaba, São Mateus, Brazil" id="ABBRID0EFOAG" xlink:type="simple">CZNC</abbrev>).</p></tp:treatment-sec><tp:treatment-sec sec-type="comments" id="SECID0EKOAG"><title>Comments.</title><p>This species appears to be unique, in particular reference to the development of the labial palpi in the nymph (<xref ref-type="bibr" rid="B8">Domínguez et al. 2001</xref>) and the subgenital plate in the male imago. The wide projections of the styliger plate are fused into a single structure (Fig. <xref ref-type="fig" rid="F6">6d</xref>), as mentioned in the discussion of <italic><tp:taxon-name><tp:taxon-name-part taxon-name-part-type="genus">Hydrosmilodon</tp:taxon-name-part> <tp:taxon-name-part taxon-name-part-type="species">gilliesae</tp:taxon-name-part></tp:taxon-name></italic> (see above), which readily distinguishes <italic><tp:taxon-name><tp:taxon-name-part taxon-name-part-type="genus">Leentvaaria</tp:taxon-name-part> <tp:taxon-name-part taxon-name-part-type="species">palpalis</tp:taxon-name-part></tp:taxon-name></italic> from all the other members of the complex.</p><p>
            <italic><tp:taxon-name><tp:taxon-name-part taxon-name-part-type="genus">Leentvaaria</tp:taxon-name-part> <tp:taxon-name-part taxon-name-part-type="species">palpalis</tp:taxon-name-part></tp:taxon-name></italic> was originally described from Surinam, but it seems to be a widespread species. Recently <xref ref-type="bibr" rid="B17">Lima et al. (2012)</xref> reported its presence from the states of Espírito Santo and Pernambuco, representing the Brazilian coast and Atlantic Forest. In the present paper we report material from Mato Grosso and Roraima, western and northern Brazil, which represents the Amazon and Cerrado transition zones.</p><p>Nymphs (Fig. <xref ref-type="fig" rid="F7">7c</xref>) were found under rocks. In the case of the Cauamé River (where all the species treated herein were found, Fig. <xref ref-type="fig" rid="F8">8</xref>), <italic><tp:taxon-name><tp:taxon-name-part taxon-name-part-type="genus">Leentvaaria</tp:taxon-name-part> <tp:taxon-name-part taxon-name-part-type="species">palpalis</tp:taxon-name-part></tp:taxon-name></italic> is one of the most abundant species of mayflies.</p><fig id="F7" position="float" orientation="portrait"><label>Figure 7.</label><caption><p>Living specimens: <bold>a</bold> <italic><tp:taxon-name><tp:taxon-name-part taxon-name-part-type="genus">Hydromastodon</tp:taxon-name-part> <tp:taxon-name-part taxon-name-part-type="species">sallesi</tp:taxon-name-part></tp:taxon-name></italic>, female nymph <bold>b</bold> <italic><tp:taxon-name><tp:taxon-name-part taxon-name-part-type="genus">Hydromastodon</tp:taxon-name-part> <tp:taxon-name-part taxon-name-part-type="species">sallesi</tp:taxon-name-part></tp:taxon-name></italic>, male nymph <bold>c</bold> <italic><tp:taxon-name><tp:taxon-name-part taxon-name-part-type="genus">Leentvaaria</tp:taxon-name-part> <tp:taxon-name-part taxon-name-part-type="species">palpalis</tp:taxon-name-part></tp:taxon-name></italic>, male nymph.</p></caption><graphic xmlns:xlink="http://www.w3.org/1999/xlink" xlink:href="zookeys-625-045-g007.jpg" position="float" orientation="portrait" xlink:type="simple" id="oo_107243.jpg"/></fig><fig id="F8" position="float" orientation="portrait"><label>Figure 8.</label><caption><p>General aspect of the Cauamé River, Roraima, Brazil.</p></caption><graphic xmlns:xlink="http://www.w3.org/1999/xlink" xlink:href="zookeys-625-045-g008.jpg" position="float" orientation="portrait" xlink:type="simple" id="oo_107244.jpg"/></fig><!--PageBreak--><!--PageBreak--></tp:treatment-sec><tp:treatment-sec><!--Section generated to contain objects referenced in tp:taxon-treatment.--><fig id="F5" position="float" orientation="portrait"><label>Figure 5.</label><caption><p>
          <italic><tp:taxon-name><tp:taxon-name-part taxon-name-part-type="genus">Leentvaaria</tp:taxon-name-part> <tp:taxon-name-part taxon-name-part-type="species">palpalis</tp:taxon-name-part></tp:taxon-name></italic>, imagos: <bold>a</bold> dorsal view of male <bold>b</bold> lateral view of male <bold>c</bold> head and pronotum of male, lateral view <bold>d</bold> head and prosternum of male, ventral view <bold>e</bold> dorsal view of female.</p></caption><graphic xmlns:xlink="http://www.w3.org/1999/xlink" xlink:href="zookeys-625-045-g005.jpg" position="float" orientation="portrait" xlink:type="simple" id="oo_107241.jpg"/></fig><fig id="F6" position="float" orientation="portrait"><label>Figure 6.</label><caption><p>
          <italic><tp:taxon-name><tp:taxon-name-part taxon-name-part-type="genus">Leentvaaria</tp:taxon-name-part> <tp:taxon-name-part taxon-name-part-type="species">palpalis</tp:taxon-name-part></tp:taxon-name></italic>, male imago: <bold>a</bold> fore wing <bold>b</bold> hind wing <bold>c</bold> hind wing, enlarged <bold>d</bold> genitalia, ventral view <bold>e</bold> penis, ventral view.</p></caption><graphic xmlns:xlink="http://www.w3.org/1999/xlink" xlink:href="zookeys-625-045-g006.jpg" position="float" orientation="portrait" xlink:type="simple" id="oo_107242.jpg"/></fig></tp:treatment-sec><ref-list><ref id="B8"><mixed-citation xmlns:xlink="http://www.w3.org/1999/xlink" xlink:type="simple">
          <person-group><name name-style="western"><surname>Domínguez</surname><given-names>E</given-names></name><name name-style="western"><surname>Ferreira</surname><given-names>MJ</given-names></name><name name-style="western"><surname>Nieto</surname><given-names>C</given-names></name></person-group> (<year>2001</year>) <article-title>Redescription and Phylogenetic Relationships of <italic><tp:taxon-name><tp:taxon-name-part taxon-name-part-type="genus">Leentvaaria</tp:taxon-name-part></tp:taxon-name></italic> Demoulin (<tp:taxon-name><tp:taxon-name-part taxon-name-part-type="order">Ephemeroptera</tp:taxon-name-part></tp:taxon-name>: <tp:taxon-name><tp:taxon-name-part taxon-name-part-type="family">Leptophlebiidae</tp:taxon-name-part></tp:taxon-name>).</article-title> In: <person-group><name name-style="western"><surname>Domínguez</surname><given-names>E</given-names></name></person-group> (<role>Ed.</role>) <source>Trends in Research in <tp:taxon-name><tp:taxon-name-part taxon-name-part-type="order">Ephemeroptera</tp:taxon-name-part></tp:taxon-name> and <tp:taxon-name><tp:taxon-name-part taxon-name-part-type="order">Plecoptera</tp:taxon-name-part></tp:taxon-name></source>, <fpage>313</fpage>–<lpage>320</lpage>. doi: <ext-link xlink:type="simple" ext-link-type="doi" xlink:href="10.1007/978-1-4615-1257-8_35">10.1007/978-1-4615-1257-8_35</ext-link></mixed-citation></ref><ref id="B17"><mixed-citation xmlns:xlink="http://www.w3.org/1999/xlink" xlink:type="simple">
          <person-group><name name-style="western"><surname>Lima</surname><given-names>LRC</given-names></name><name name-style="western"><surname>Nascimento</surname><given-names>JMC</given-names></name><name name-style="western"><surname>Mariano</surname><given-names>R</given-names></name><name name-style="western"><surname>Pinheiro</surname><given-names>US</given-names></name><name name-style="western"><surname>Salles</surname><given-names>FF</given-names></name></person-group> (<year>2012</year>) <article-title>New species and new records of <italic><tp:taxon-name><tp:taxon-name-part taxon-name-part-type="genus">Hermanella</tp:taxon-name-part></tp:taxon-name></italic> complex (<tp:taxon-name><tp:taxon-name-part taxon-name-part-type="order">Ephemeroptera</tp:taxon-name-part></tp:taxon-name>: <tp:taxon-name><tp:taxon-name-part taxon-name-part-type="family">Leptophlebiidae</tp:taxon-name-part></tp:taxon-name>) from Eastern Brazilian Coast.</article-title> <source>Annales de Limnologie</source> <volume>48</volume>: <fpage>201</fpage>–<lpage>213</lpage>. doi: <ext-link xlink:type="simple" ext-link-type="doi" xlink:href="10.1051/limn/2012011">10.1051/limn/2012011</ext-link></mixed-citation></ref></ref-list></tp:taxon-treatment>
